# Supplementary material for: Radial Nano-Heterojunctions Consisting of CdS Nanorods Wrapped by 2D CN:PDI Polymer with Deep HOMO for Photo-Oxidative Water Splitting, Dye Degradation and Alcohol Oxidation
Source: Nanomaterials (Basel). 2023 Apr 26;13(9):1481. doi: 10.3390/nano13091481 (PMC10180281; doi:10.3390/nano13091481)
Supplement: Supplementary file 1 [file nanomaterials-13-01481-s001.zip]

Archive with 1 entries (1 files):
- nanomaterials-2335896-supplementary.pdf
